# Supplementary material for: The effect of infection with the entomopathogenic fungus Conidiobolus coronatus (Entomopthorales) on eighteen cytokine-like proteins in Galleria mellonella (Lepidoptera) larvae
Source: Front Immunol. 2024 May 7;15:1385863. doi: 10.3389/fimmu.2024.1385863 (PMC11106378; doi:10.3389/fimmu.2024.1385863)
Supplement: Supplementary file 2 [file Table_1.xlsx]

## Sheet: Arkusz1
	TNF- alpha				TNF- beta				IFN- gamma
	Control	F24	F48		Control	F24	F48		Control	F24	F48
Replicate 1	62.49	54.5	56.9		75.09	70.07	78.21		80.59	76.59	74.38
Replicate 2	65.25	50.24	45.54		70.21	64.21	70.54		80.54	71.21	70.21
Replicate 3	56.21	48.32	54.21		78.04	78.54	67.89		87.64	81.02	65.87
Mean	61.3167	51.02	52.2167		74.4467	70.94	72.2133		82.9233	76.2733	70.1533
SD	3.78267	2.58256	4.84716		3.22879	5.88245	4.37612		3.33525	4.01117	3.47442
	G- CSF				M- CSF				GM- CSF
	Control	F24	F48		Control	F24	F48		Control	F24	F48
Replicate 1	61.84	78.41	83.62		23.92	49.77	68.93		26.21	54.86	42.82
Replicate 2	71.02	75.21	89.21		28.65	56.41	68.54		29.41	59.47	37.21
Replicate 3	62.35	79.54	75.89		19.37	46.01	72.98		20.14	51.89	32.89
Mean	65.07	77.72	82.9067		23.98	50.73	70.15		25.2533	55.4067	37.64
SD	4.21243	1.83381	5.46121		3.78878	4.29971	2.00744		3.84444	3.11857	4.06529
	IL- 1 alpha				IL- 1 beta				IL- 2
	Control	F24	F48		Control	F24	F48		Control	F24	F48
Replicate 1	11.68	17.1	15.75		28.01	58.06	52.84		9.95	18.7	10.83
Replicate 2	18.96	24.21	10.27		35.48	64.85	46.21		10.54	9.54	5.84
Replicate 3	12.25	13.54	19.87		32.12	67.21	44.64		17.64	21.83	13.82
Mean	14.2967	18.2833	15.2967		31.87	63.3733	47.8967		12.71	16.69	10.1633
SD	3.30568	4.43565	3.93227		3.05473	3.87866	3.55374		3.49435	5.21479	3.29175
	IL- 3				IL- 6				IL- 7
	Control	F24	F48		Control	F24	F48		Control	F24	F48
Replicate 1	28.06	43.74	41.21		66.82	62.03	71.72		25.09	28.88	44.9
Replicate 2	35.28	36.31	32.87		65.84	69.81	70.54		20.89	21.31	50.13
Replicate 3	24.62	45.96	40.19		60.57	63.92	79.54		19.54	28.06	54.24
Mean	29.32	42.0033	38.09		64.41	65.2533	73.9333		21.84	26.0833	49.7567
SD	4.44219	4.12655	3.71451		2.74461	3.31315	3.99367		2.36326	3.39182	3.82217
	IL- 8				IL- 12				IL- 13
	Control	F24	F48		Control	F24	F48		Control	F24	F48
Replicate 1	9.05	19.86	36.23		12.23	20.55	12.33		15.11	26.04	12.4
Replicate 2	15.65	28.2	30.01		19.05	27.54	17.54		18.25	34.82	16.54
Replicate 3	14.64	29.58	38.34		20.47	16.08	12.09		20.98	32.96	10.26
Mean	13.1133	25.88	34.86		17.25	21.39	13.9867		18.1133	31.2733	13.0667
SD	2.90265	4.2939	3.536		3.5967	4.71608	2.5145		2.39837	3.77763	2.60678
	IL- 15				IL- 17				IL- 19
	Control	F24	F48		Control	F24	F48		Control	F24	F48
Replicate 1	46.16	65.49	39.25		51.61	59.94	56.55		7.18	63.86	54.76
Replicate 2	50.21	68	34.08		58.05	67.29	57.36		11.12	68.21	46.08
Replicate 3	50.13	72.53	48.48		50.34	56	59.27		4.65	71.98	42.83
Mean	48.8333	68.6733	40.6033		53.3333	61.0767	57.7267		7.65	68.0167	47.89
SD	1.89061	2.91324	5.95615		3.37525	4.67868	1.1403		2.66219	3.31779	5.03576
Table S1. Percentage of cells containing the cytokine-like proteins (IL-1α, IL-1β, IL-2, IL-3, IL-6, IL-7, IL-8, IL-12, IL-13, IL-15, IL-17, IL-19, IFN-γ, TNF-α, TNF-β, GM-SCF, M-SCF, G-CSF) - data from flow cytometry. SD- standard deviation; Control, non-infected, healthy larvae; F24, larvae sampled immediately after 24-h exposure to C. coronatus sporulating colonies; F48, larvae sampled 24 h af…
