# Supplementary material for: The effect of infection with the entomopathogenic fungus Conidiobolus coronatus (Entomopthorales) on eighteen cytokine-like proteins in Galleria mellonella (Lepidoptera) larvae
Source: Front Immunol. 2024 May 7;15:1385863. doi: 10.3389/fimmu.2024.1385863 (PMC11106378; doi:10.3389/fimmu.2024.1385863)
Supplement: Supplementary file 3 [file Table_2.xlsx]

## Sheet: Arkusz1
df=6	TNF- alpha [pg/ml]				TNF- beta [pg/ml]				IFN- gamma [pg/ml]
	control	F24	F48		Control	F24	F48		Control	F24	F48
control		0.0819316	0.121629			0.740295	0.881887			0.236588	0.0288234
F24	0.0819316		0.948687		0.740295		0.95946		0.236588		0.283238
F48	0.121629	0.948687			0.881887	0.95946			0.0288234	0.283238
	G- CSF [pg/ml]				M- CSF [pg/ml]				GM- CSF [pg/ml]
	Control	F24	F48		Control	F24	F48		Control	F24	F48
control		0.0500121	0.0118299			0.000821435	0.000236779			0.000633664	0.0356642
F24	0.0500121		0.465757		0.000821435		0.00367488		0.000633664		0.00728434
F48	0.0118299	0.465757			0.000236779	0.00367488			0.0356642	0.00728434
	IL- 1 alpha [pg/ml]				IL- 1 beta [pg/ml]				IL- 2 [pg/ml]
	Control	F24	F48		Control	F24	F48		Control	F24	F48
control		0.593862	0.96503			0.000455194	0.00928585			0.61898	0.813891
F24	0.593862		0.738046		0.000455194		0.0109059		0.61898		0.318001
F48	0.96503	0.738046			0.00928585	0.0109059			0.813891	0.318001
	IL- 3 [pg/ml]				IL- 6 [pg/ml]				IL- 7 [pg/ml]
	Control	F24	F48		Control	F24	F48		Control	F24	F48
control		0.0488355	0.162472			0.966714	0.0690647			0.442904	0.000521854
F24	0.0488355		0.629873		0.966714		0.0945651		0.442904		0.00101474
F48	0.162472	0.629873			0.0690647	0.0945651			0.000521854	0.00101474
	IL- 8 [pg/ml]				IL- 12 [pg/ml]				IL- 13 [pg/ml]
	Control	F24	F48		Control	F24	F48		Control	F24	F48
control		0.0289777	0.00249765			0.54136	0.672913			0.0109644	0.284371
F24	0.0289777		0.104987		0.54136		0.195394		0.0109644		0.00233404
F48	0.00249765	0.104987			0.672913	0.195394			0.284371	0.00233404
	IL- 15 [pg/ml]				IL- 17 [pg/ml]				IL- 19 [pg/ml]
	Control	F24	F48		Control	F24	F48		Control	F24	F48
control		0.00610817	0.177286			0.135178	0.448451			0.00022816	0.000299956
F24	0.00610817		0.00117538		0.135178		0.611043		0.00022816		0.00460002
F48	0.177286	0.00117538			0.448451	0.611043			0.000299956	0.00460002
Table S2. Detailed statistics (p-values for one-way ANOVA, with Tukey's test) from comparisons of the percentage of cells containing cytokine-like proteins (IL-1α, IL-1β, IL-2, IL-3, IL-6, IL-7, IL-8, IL-12, IL-13, IL-15, IL-17, IL-19, IFN-γ, TNF-α, TNF-β, GM-SCF, M-SCF, G-CSF) - data from flow cytometry. Statistically significant values (p≤0.005) are marked in red; Control, non-infected, healthy…
