# Supplementary material for: The effect of infection with the entomopathogenic fungus Conidiobolus coronatus (Entomopthorales) on eighteen cytokine-like proteins in Galleria mellonella (Lepidoptera) larvae
Source: Front Immunol. 2024 May 7;15:1385863. doi: 10.3389/fimmu.2024.1385863 (PMC11106378; doi:10.3389/fimmu.2024.1385863)
Supplement: Supplementary file 4 [file Table_3.xlsx]

## Sheet: Arkusz1
	TNF- alpha [pg/ml]				TNF- beta [pg/ml]				IFN- gamma [pg/ml]
	Control	F24	F48		Control	F24	F48		Control	F24	F48
Replicate 1	19.3946	35	24.1901		48.9616	18.7837	10.5841		13.1069	14.5488	0.946681
Replicate 2	18.5959	35.7897	16.9989		49.7666	25.071	8.64052		14.1881	15.2706	0.236662
Replicate 3	17.7973	43.5456	36.2015		48.9616	24.21	8.64052		17.8018	21.7942	2.01281
Mean	18.596	38.6264	25.7968		49.2299	22.6882	9.28837		15.0323	17.2045	1.06538
SD	0.652105	3.85579	7.92135		0.379476	2.78321	0.916205		2.00746	3.25871	0.729949
	G- CSF [pg/ml]				M- CSF [pg/ml]				GM- CSF [pg/ml]
	Control	F24	F48		Control	F24	F48		Control	F24	F48
Replicate 1	35.9229	5.98685	16.7209		31.2805	84.081	63.696		13.7361	12.3985	19.3732
Replicate 2	33.4486	6.1845	15.253		33.9724	60.9853	77.2752		11.3298	14.2716	21.2593
Replicate 3	36.4182	9.42025	18.6801		38.0135	69.1225	54.2161		11.5969	12.6659	23.4191
Mean	35.2632	7.20355	16.8846		34.4221	71.3963	65.0624		12.2209	13.112	21.3505
SD	1.29897	1.2167	1.40387		2.76707	9.56488	9.46332		1.07691	0.827177	1.65299
	IL- 1 alpha [pg/ml]				IL- 1 beta [pg/ml]				IL- 2 [pg/ml]
	Control	F24	F48		Control	F24	F48		Control	F24	F48
Replicate 1	3.37302	5.1751	7.5011		19.7346	21.288	39.5405		59.1111	49.3505	36.7717
Replicate 2	3.88728	5.04618	7.5011		16.4337	19.9288	39.5405		50.5412	69.4377	27.14
Replicate 3	3.24454	4.6596	6.72463		17.9871	21.8706	36.0453		45.8269	57.861	31.3512
Mean	3.50161	4.96029	7.24227		18.0518	21.0291	38.3754		51.8264	58.8831	31.7543
SD	0.277704	0.219041	0.366029		1.34839	0.81358	1.64763		5.49886	8.23235	3.94245
	IL- 3 [pg/ml]				IL- 6 [pg/ml]				IL- 7 [pg/ml]
	Control	F24	F48		Control	F24	F48		Control	F24	F48
Replicate 1	68.8533	98.4533	60.8533		3.61104	3.38346	1.49681		20.0167	22.5167	68.5167
Replicate 2	62.4533	62.4533	56.0533		4.75274	5.05827	2.40022		30.0167	27.5167	63.5167
Replicate 3	54.4533	76.0533	59.6533		3.91487	5.6707	2.77783		25.5167	29.5167	63.5167
Mean	61.92	78.9867	58.4533		4.09288	4.70414	2.22495		25.1833	26.5167	65.1833
SD	5.89086	14.8426	2.4		0.482794	0.966754	0.537458		4.08928	2.94392	2.35702
	IL- 8 [pg/ml]				IL- 12 [pg/ml]				IL- 13 [pg/ml]
	Control	F24	F48		Control	F24	F48		Control	F24	F48
Replicate 1	16.9675	9.41563	41.623		0	14.3632	0		0	11.8563	0
Replicate 2	17.2993	24.3347	37.7529		0	15.3863	0		1.52186	15.6146	0
Replicate 3	15.6432	11.6981	41.2696		3.49303	14.7041	1.12581		0	13.5892	0
Mean	16.6367	15.1495	40.2152		1.16434	14.8179	0.375268		0.507287	13.6867	0
SD	0.715413	6.56144	1.74706		1.64663	0.42534	0.53071		0.717412	1.53587	0
	IL- 15 [pg/ml]				IL- 17 [pg/ml]				IL- 19 [pg/ml]
	Control	F24	F48		Control	F24	F48		Control	F24	F48
Replicate 1	2.05965	0.128381	0		41.334	49.358	22.35		0	66.5714	72.2857
Replicate 2	0.128381	0.320957	0		53.695	50.649	21.4132		0	66.5714	58.84
Replicate 3	0.320957	0.128381	0		53.695	56.7192	23.4251		0	83.7143	46.5714
Mean	0.224669	0.192573	0		49.5747	52.6841	22.4191		0	72.2857	59.4286
SD	0.0962881	0.0907813	0		5.82704	3.03506	1.00593		0	8.08122	12.8571
Table S3. Concentration of cytokine-like proteins (IL-1α, IL-1β, IL-2, IL-3, IL-6, IL-7, IL-8, IL-12, IL-13, IL-15, IL-17, IL-19, IFN-γ, TNF-α, TNF-β, GM-SCF, M-SCF, G-CSF) in G. mellonella hemolymph tested by ELISA - raw data. SD- standard deviation; Control, non-infected, healthy larvae; F24, larvae sampled immediately after 24-h exposure to C. coronatus sporulating colonies; F48, larvae sample…
