# Supplementary material for: The effect of infection with the entomopathogenic fungus Conidiobolus coronatus (Entomopthorales) on eighteen cytokine-like proteins in Galleria mellonella (Lepidoptera) larvae
Source: Front Immunol. 2024 May 7;15:1385863. doi: 10.3389/fimmu.2024.1385863 (PMC11106378; doi:10.3389/fimmu.2024.1385863)
Supplement: Supplementary file 5 [file Table_4.xlsx]

## Sheet: Arkusz1
df=6	TNF- alpha [pg/ml]				TNF- beta [pg/ml]				IFN- gamma [pg/ml]
	control	F24	F48		Control	F24	F48		Control	F24	F48
control		0.0204654	0.393433	control		0.000228503	0.000226885	control		0.622888	0.00212961
F24	0.0204654		0.113969	F24	0.000228503		0.000730406	F24	0.622888		0.0010828
F48	0.393433	0.113969		F48	0.000226885	0.000730406		F48	0.00212961	0.0010828
	G- CSF [pg/ml]				M- CSF [pg/ml]				GM- CSF [pg/ml]
	Control	F24	F48		Control	F24	F48		Control	F24	F48
control		0.000226937	0.00023938	control		0.00839714	0.0196298	control		0.760644	0.000946674
F24	0.000226937		0.00141194	F24	0.00839714		0.717578	F24	0.760644		0.00152234
F48	0.00023938	0.00141194		F48	0.0196298	0.717578		F48	0.000946674	0.00152234
	IL- 1 alpha [pg/ml]				IL- 1 beta [pg/ml]				IL- 2 [pg/ml]
	Control	F24	F48		Control	F24	F48		Control	F24	F48
control		0.00623371	0.000240544	control		0.138331	0.000228655	control		0.523248	0.0395813
F24	0.00623371		0.000764702	F24	0.138331		0.000236688	F24	0.523248		0.0108735
F48	0.000240544	0.000764702		F48	0.000228655	0.000236688		F48	0.0395813	0.0108735
	IL- 3 [pg/ml]				IL- 6 [pg/ml]				IL- 7 [pg/ml]
	Control	F24	F48		Control	F24	F48		Control	F24	F48
control		0.237019	0.942428	control		0.672996	0.0812665	control		0.910828	0.000243562
F24	0.237019		0.156423	F24	0.672996		0.0278601	F24	0.910828		0.000249408
F48	0.942428	0.156423		F48	0.0812665	0.0278601		F48	0.000243562	0.000249408
	IL- 8 [pg/ml]				IL- 12 [pg/ml]				IL- 13 [pg/ml]
	Control	F24	F48		Control	F24	F48		Control	F24	F48
control		0.925579	0.0025415	control		0.000236047	0.735273	control		0.000234835	0.865562
F24	0.925579		0.00190417	F24	0.000236047		0.000232065	F24	0.000234835		0.00023229
F48	0.0025415	0.00190417		F48	0.735273	0.000232065		F48	0.865562	0.00023229
	IL- 15 [pg/ml]				IL- 17 [pg/ml]				IL- 19 [pg/ml]
	Control	F24	F48		Control	F24	F48		Control	F24	F48
control		0.456864	0.294597	control		0.778264	0.00119659	control		0.00039548	0.000773884
F24	0.456864		0.92383	F24	0.778264		0.000786225	F24	0.00039548		0.278123
F48	0.294597	0.92383		F48	0.00119659	0.000786225		F48	0.000773884	0.278123
Table S4. Detailed statistics (p-values for one-way ANOVA, with Tukey's test) from comparisons of the concentration of cytokine-like proteins (IL-1α, IL-1β, IL-2, IL-3, IL-6, IL-7, IL-8, IL-12, IL-13, IL-15, IL-17, IL-19, IFN-γ, TNF-α, TNF-β, GM-SCF, M-SCF, G-CSF) in G. mellonella hemolymph – data from ELISA tests. Statistically significant values (p≤0.005) are marked in red; Control, non-infecte…
